# Supplementary material for: Novel Hybrid Compounds Containing Benzofuroxan and Aminothiazole Scaffolds: Synthesis and Evaluation of Their Anticancer Activity
Source: Int J Mol Sci. 2021 Jul 13;22(14):7497. doi: 10.3390/ijms22147497 (PMC8305974; doi:10.3390/ijms22147497)
Supplement: Supplementary file 1 [file ijms-22-07497-s001.zip]

Archive with 1 entries (1 files):
- ijms-1288443-supplementary.pdf
